# Supplementary material for: Analysis of the diagnostic value of peripheral blood immune inflammatory indicators of female bladder pain syndrome
Source: Front Surg. 2025 Oct 31;12:1685098. doi: 10.3389/fsurg.2025.1685098 (PMC12615403; doi:10.3389/fsurg.2025.1685098)
Supplement: Supplementary file 1 [file Supplementaryfile1.zip]

Archive with 5 entries (5 files):
- Appendices Table/Appendices Table1.pdf
- Appendices Table/Appendices Table2.pdf
- Appendices Table/Appendices Table3.pdf
- Appendices Table/Appendices Table4.pdf
- Appendices Table/Appendices Table5.pdf
